# Supplementary material for: Hot spring distribution and survival mechanisms of thermophilic comammox Nitrospira
Source: ISME J. 2023 Apr 17;17(7):993–1003. doi: 10.1038/s41396-023-01409-w (PMC10284858; doi:10.1038/s41396-023-01409-w)
Supplement: Supplementary file 3 — Supplementary Dataset 2 [file 41396_2023_1409_MOESM3_ESM.xlsx]

## Sheet: Extended data
		Thermal habitat
Pathway		DGJ01_4_Bin137	DGJ02_3_Bin65	JZ-3_Bin7	JZ-4_Bin17	JZ-4_Bin198	JZ-4_Bin299	QZM_B4_2_Bin429	QZM_B4_3_Bin89	SRBZ-2_Bin184	SRBZ-2_Bin320	SZTDM-2_Bin289	Gene	Definition	KO/COG	Number
Glycolysis/Gluconoegenesis metabolism	EMP pathway	1	1	1	1	1	1	1	1	1	1	1	glgP	starch phosphorylase	K00688	1
		1	1	0	1	1	1	1	1	1	1	1	ppgK	polyphosphate glucokinase	K00886	2
		1	1	1	1	1	1	1	1	1	1	1	pgm	phosphoglucomutase	K01835	3
		1	1	1	1	1	1	1	1	1	1	1	gpi	glucose-6-phosphate isomerase	K01810	4
		1	1	1	1	1	1	1	1	1	1	1	pfk	6-phosphofructokinase 1	K00850	5
		1	1	1	1	1	1	1	1	1	1	1	ALDO	fructose-bisphosphate aldolase, class I	K01623	6
		1	1	1	1	1	1	1	1	1	1	1	gapA	glyceraldehyde 3-phosphate dehydrogenase	K00134	7
		1	1	1	1	1	1	1	1	1	1	1	pgK	phosphoglycerate kinase	K00927	8
		1	1	1	1	1	1	1	1	1	1	1	gpmA	2,3-bisphosphoglycerate-dependent phosphoglycerate mutase	K01834	9
		1	1	1	1	1	1	1	1	1	0	1	eno	enolase	K01689	10
		1	1	1	1	1	1	1	1	1	1	1	pk	pyruvate kinase	K00873	11
Pyruvate metabolism		1	1	1	1	1	1	1	1	0	1	1	porB	pyruvate ferredoxin oxidoreductase beta subunit	K00170	12
		1	1	1	1	1	1	1	1	0	1	1	porG	pyruvate ferredoxin oxidoreductase gamma subunit	K00172	12
		1	1	1	1	1	1	1	1	0	1	1	porA	pyruvate ferredoxin oxidoreductase alpha subunit	K00169	12
		1	1	1	1	1	1	1	1	1	1	1	ppdK	pyruvate, orthophosphate dikinase	K01006	13
		1	1	1	1	1	1	1	1	1	1	1	ppsA	pyruvate, water dikinase	K01007	14
PHA synthesis		1	1	1	1	1	1	0	0	1	1	1	ACAT, atoB	acetyl-CoA acetyltransferase	K00626	15
		0	0	0	0	0	0	0	0	0	0	0	fadJ	3-hydroxyacyl-CoA dehydrogenase	K01782	16
		0	0	0	0	0	0	0	0	0	0	0	phaC	C synthase subunit PhaC	K03821	17
		1	1	0	0	0	0	0	1	0	0	0	phaZ	poly(3-hydroxybutyrate) depolymerase	K05973	\
		1	1	1	1	1	1	1	1	1	1	1	accA	acetyl-CoA carboxylase carboxyl transferase subunit alpha	K01962	18
		1	1	1	1	0	1	1	1	1	0	1	accB	acetyl-CoA carboxylase biotin carboxyl carrier protein	K02160	18
		1	1	1	1	1	1	1	1	1	0	1	accC	acetyl-CoA carboxylase, biotin carboxylase subunit	K01961	18
		1	1	1	0	1	1	1	1	1	1	1	accD	acetyl-CoA carboxylase carboxyl transferase subunit beta	K01963	18
		1	1	1	1	1	1	1	1	0	1	1	fabD	[acyl-carrier-protein] S-malonyltransferase	K00645	19
		1	1	1	1	1	1	1	1	0	1	1	fabF	3-oxoacyl-[acyl-carrier-protein] synthase II	K09458	20
		1	1	1	1	1	1	1	1	0	1	1	fabH	3-oxoacyl-[acyl-carrier-protein] synthase III	K00648	20
		1	1	1	1	1	1	1	1	1	1	1	fabG	3-oxoacyl-[acyl-carrier protein] reductase	K00059	21
		1	1	1	1	1	1	0	0	1	1	1	paaH, hbd, fadB, mmgB	3-hydroxybutyryl-CoA dehydrogenase	K00074	22
CO2 fixation	rTCA pathway	1	0	1	1	1	1	0	1	0	0	1	cs, gltA	citrate synthase	K01647	23
		1	1	1	1	1	1	1	1	0	1	1	ACLY	ATP citrate (pro-S)-lyase	K01648	24
		1	1	1	1	1	1	1	1	1	1	1	acnA	aconitate hydratase	K01681	25
		1	1	1	1	1	1	1	1	1	0	0	icd	isocitrate dehydrogenase	K00031	26
		1	1	1	1	1	1	1	1	1	1	1	DLD	dihydrolipoamide dehydrogenase	K00382	27
		1	1	1	1	1	1	1	1	1	1	1	sucC	succinyl-CoA synthetase beta subunit	K01903	28
		1	1	1	1	1	1	1	1	1	1	1	sucD	succinyl-CoA synthetase alpha subunit	K01902	28
		1	1	1	1	1	1	1	1	1	1	1	sdhA	succinate dehydrogenase / fumarate reductase, flavoprotein subunit	K00239	29
		1	1	0	1	0	1	1	1	1	1	1	sdhB	succinate dehydrogenase / fumarate reductase, iron-sulfur subunit	K00240	29
		1	1	0	1	0	1	1	1	1	1	1	sdhC	succinate dehydrogenase / fumarate reductase, cytochrome b subunit	K00241	29
		1	1	1	1	1	1	1	1	1	1	1	fumC	fumarate hydratase, class II	K01679	30
		1	1	1	1	1	1	1	1	1	1	1	mdh	malate dehydrogenase	K00024	31
		1	1	1	1	1	1	1	1	0	1	1	aclA	ATP-citrate lyase alpha-subunit	K15230	32
		1	1	1	1	1	1	1	1	0	1	1	aclB	ATP-citrate lyase beta-subunit	K15231	32
Galactose metabolism		1	1	1	1	1	1	1	1	1	1	1	galT	UDPglucose--hexose-1-phosphate uridylyltransferase	K00965	\
		1	1	1	1	1	1	1	1	1	1	1	galE	UDP-glucose 4-epimerase	K01784	\
		1	1	1	1	1	1	1	1	1	1	1	pmm-pgm	phosphomannomutase / phosphoglucomutase	K15778	\
Pentose phosphate pathway		1	1	1	1	1	1	1	1	1	1	1	G6PDH	glucose 6-phosphate dehydrogenase	K00036	33
		1	1	1	1	1	1	1	1	1	1	1	6PGL	6-phosphogluconolactonase	K01057	34
		1	1	1	1	1	1	0	1	1	1	1	E2.7.1.12, gntK, idnK	gluconokinase	K00851	35
		1	1	1	1	1	1	1	1	1	1	1	6PGDH	6-phosphogluconate dehydrogenase	K00033	36
		1	1	1	1	1	1	1	1	1	1	1	rpe	ribulose-phosphate 3-epimerase	K01783	37
		1	1	1	1	1	1	1	1	1	1	1	tktA,tktB	transketolase	K00615	38
		1	1	1	1	1	1	1	1	1	1	1	talA, talB	transaldolase	K00616	39
		1	1	1	1	1	1	0	0	1	1	1	rpiA	ribose 5-phosphate isomerase A	K01807	40
		1	1	1	1	1	1	1	1	1	1	1	prsA	ribose-phosphate pyrophosphokinase	K00948	\
		1	1	1	1	0	1	0	1	1	0	0	rbsK	ribokinase	K00852	41
Starch and sucrose metabolism		1	1	1	1	1	1	0	1	1	1	1	treX, glgX	glycogen operon protein	K02438	42
		1	1	1	1	1	1	1	1	1	1	1	UGP2, galU, galF	UTP--glucose-1-phosphate uridylyltransferase	K00963	43
		1	1	1	1	1	1	1	0	1	1	1	trehalose 6-phosphate synthase	trehalose 6-phosphate synthase	K00697	44
		1	1	1	1	1	1	0	0	1	1	1	otsB	trehalose 6-phosphate phosphatase	K01087	45
		1	1	1	1	1	1	0	1	1	1	1	treY, glgY	(1->4)-alpha-D-glucan 1-alpha-D-glucosylmutase	K06044	46
		1	1	1	1	1	1	0	1	1	1	1	treZ, glgZ	maltooligosyltrehalose trehalohydrolase	K01236	47
		1	1	1	1	1	1	0	1	1	1	1	glgC	glucose-1-phosphate adenylyltransferase	K00975	48
		1	1	1	1	1	1	1	1	1	0	1	glgA	starch synthase	K00703	49
		1	1	1	1	1	1	1	1	1	1	1	GBE1, glgB	1,4-alpha-glucan branching enzyme	K00700	50
Fatty acid biosynthesis/degradation		1	1	1	1	1	1	0	0	1	1	1	ACAT, atoB	acetyl-CoA C-acetyltransferase	K00626	15
		1	1	1	1	1	1	1	1	0	1	1	fabD	[acyl-carrier-protein] S-malonyltransferase	K00645	19
		1	1	1	1	1	1	1	1	0	1	1	fabH	3-oxoacyl-[acyl-carrier-protein] synthase III	K00648	20
		1	1	1	1	1	1	1	1	1	1	1	fabG	3-oxoacyl-[acyl-carrier protein] reductase	K00059	21
		0	0	1	1	1	0	0	1	1	0	0	ACACA	acetyl-CoA carboxylase / biotin carboxylase 1	K11262	51
		1	1	1	1	1	1	0	0	1	1	1	HADH	3-hydroxyacyl-CoA dehydrogenase	COG1250	52
		1	1	1	1	1	1	0	0	1	1	1	Crt	enoyl-CoA hydratase	K01715	53
		1	1	1	1	1	1	0	0	1	1	1	ACADM, acd	acyl-CoA dehydrogenase	COG1960	54
		1	1	1	1	1	1	0	1	0	1	1	FadD	long-chain acyl-CoA synthetase	K01897	55
		1	1	1	0	1	1	1	1	1	1	1	fabZ	3-hydroxyacyl-[acyl-carrier-protein] dehydratase	K02372	56
		1	1	1	1	1	1	1	1	1	1	1	fabI	enoyl-[acyl-carrier protein] reductase I	K00208	57
		0	0	0	0	0	0	0	0	0	0	0	FATB	fatty acyl-ACP thioesterase B	K10781	58
		1	1	1	1	0	1	1	1	1	1	1	fabB	3-oxoacyl-[acyl-carrier-protein] synthase I	K00647	59
Carbohydrate metabolism		1	1	1	1	1	1	1	1	1	1	1	ALDH	aldehyde dehydrogenase (NAD+)	K00128	60
		1	0	1	1	1	1	1	1	1	1	1	adhP	alcohol dehydrogenase, propanol-preferring	K13953	61
		1	1	1	1	1	1	1	1	1	1	1	acs	acetyl-CoA synthetase	K01895	62
Urea cycle		1	1	1	1	1	1	1	1	1	1	1	carA	carbamoyl-phosphate synthase small subunit	K01956	67
		1	1	1	1	1	1	1	1	1	1	1	OTC, argF, argI	ornithine carbamoyltransferase	K00611	68
		1	1	1	1	1	1	1	1	1	1	1	argG	argininosuccinate synthase	K01940	69
		1	1	1	1	1	1	1	1	1	1	1	argH	argininosuccinate lyase	K01755	70
		0	0	1	1	1	1	0	1	1	0	0	E3.5.3.1, rocF, arg	arginase	K01476	71
		1	0	1	1	1	1	0	0	1	0	1	ureA	urease subunit gamma	K01430	72
		1	0	1	1	1	1	0	0	1	0	1	ureB	urease subunit beta	K01429	72
		1	0	1	1	1	1	0	0	1	0	1	ureC	urease subunit alpha	K01428	72
		1	0	1	1	1	1	0	0	1	0	1	ureD	urease accessory protein	K03190	72
		1	0	1	1	1	1	0	0	1	0	1	ureF	urease accessory protein	K03188	72
		1	0	1	1	1	1	0	0	1	0	1	ureG	urease accessory protein	K03189	72
Nitrogen metabolism		1	1	1	1	1	1	1	1	1	1	1	cynT, can	carbonic anhydrase	K01673	66
		0	0	1	0	0	0	0	0	0	0	0	Rh50	ammonium transporter Rh	K06580	73
		1	1	1	1	1	1	1	1	1	1	1	pmoA-amoA	methane/ammonia monooxygenase subunit A	K10944	74
		1	1	1	1	1	1	1	1	1	1	1	pmoB-amoB	methane/ammonia monooxygenase subunit B	K10945	75
		1	1	1	1	1	1	1	1	1	1	1	pmoC-amoC	methane/ammonia monooxygenase subunit C	K10946	76
		1	1	1	1	1	1	1	1	1	1	1	haoA	hydroxylamine dehydrogenase	K10535	77
		1	0	1	1	1	1	1	1	1	1	1	haoB	hydroxylamine oxidation protein	\	77
		1	1	1	1	1	1	1	1	1	1	1	nxrA	nitrite oxidoreductase, alpha subunit	K00370	78
		1	1	1	1	1	1	1	1	1	1	1	nxrB	nitrite oxidoreductase, beta subunit	K00371	79
		1	1	1	1	1	1	1	1	1	1	1	nirK	nitrite reductase (NO-forming)	K00368	80
		0	0	1	1	1	1	0	0	1	0	0	nrfA	nitrite reductase (cytochrome c-552)	K03385	81
		0	0	1	1	0	1	0	0	1	0	0	nrfH	cytochrome c nitrite reductase small subunit	K15876	82
Phosphorus metabolism		0	1	1	1	1	0	1	1	1	1	1	adk	adenosine kinase	K00939	83
		0	0	0	1	1	0	0	1	1	1	1	pit	inorganic phosphate transporter, PiT family	K03306	\
		0	0	0	0	0	0	0	0	0	0	0	ppa	inorganic pyrophosphatase	K01507	84
		0	0	1	1	1	1	0	0	0	0	0	ppk	polyphosphate kinase	K22468	85
		1	1	1	1	1	1	1	1	1	1	1	ppx-gppA	exopolyphosphatase	K01524	86
		1	1	1	1	1	1	0	1	1	1	1	pstA	phosphate transport system permease protein	K02038	\
		1	1	1	1	1	1	0	1	1	1	1	pstB	phosphate transport system ATP-binding protein	K02036	\
		1	1	1	1	1	1	0	1	1	1	1	pstC	phosphate transport system permease protein	K02037	\
		1	1	1	1	1	1	1	1	1	1	1	pstS	phosphate transport system substrate-binding protein	K02040	\
		1	1	1	1	1	1	0	1	1	1	1	phoU	phosphate transport system protein	K02039	\
Sulfur metabolism		0	1	0	0	0	0	0	0	0	0	0	phsA	thiosulfate reductase / polysulfide reductase chain A	K08352	\
		1	1	1	1	1	1	1	1	1	1	1	cysNC	bifunctional enzyme CysN/CysC	K00955	87
		1	1	1	1	1	1	1	1	1	1	1	cysH	phosphoadenosine phosphosulfate reductase	K00390	88
		1	1	1	1	1	1	1	1	1	1	1	sir	sulfite reductase (ferredoxin)/putative sulfite reductase, contains SirA-like domain	K00392	89
		0	0	0	1	1	1	1	0	0	1	1	hydD	sulfhydrogenase subunit delta	K17994	90
Hydrogenase	Hydrogenase maturation proteins	1	1	1	1	1	1	1	0	0	1	1	hyaD	hydrogenase maturation protease	COG0680	91
		1	1	0	0	0	0	0	0	0	0	1	hypA/hybF	Zn finger protein HypA/HybF (possibly regulating hydrogenase expression)	COG0375	92
		1	1	1	1	1	1	0	0	0	1	1	hypC	hydrogenase maturation factor	COG0298	93
		1	1	1	1	1	1	0	0	0	1	1	hypD	hydrogenase maturation factor	COG0409	94
		1	1	1	1	1	1	0	0	1	1	1	hypE	hydrogenase maturation factor	COG0309	95
		1	1	1	1	1	1	1	0	0	1	1	hypF	hydrogenase maturation factor HypF (carbamoyltransferase)	COG0068	96
		1	1	1	1	1	1	1	0	0	1	1	hycI	hydrogenase 3 maturation peptidase Hycl	COG0680	97
		0	1	0	0	0	0	0	0	0	0	0	hybB	Ni/Fe-hydrogenase 2 integral membrane subunit HybB	COG5557	98
		0	0	1	1	0	1	0	0	1	1	1	fhlA	formate hydrogenlyase transcriptional activator	K15836	\
	NiFe-Group 3b	1	1	1	1	1	1	1	0	0	1	1	hydG	[NiFe]-Group 3b hydrogenases	PF00374/IPR001501	99
	Ehr	1	1	1	0	1	1	0	0	0	0	0	ehrA	Ech-hydrogenase-related complex, NuoL-like integral membrane subuni	PF00374/IPR001501	100
		1	1	1	0	1	1	1	0	0	0	0	ehrB	Ech-hydrogenase-related complex, NuoH-like integral membrane subunit	PF00374/IPR001501	100
		1	1	1	0	1	1	1	0	0	0	0	ehrC	Ech-hydrogenase-related complex, HyfE-like integral membrane subunit	PF00374/IPR001501	100
		1	1	1	0	1	1	1	0	0	0	0	ehrD	Ech-hydrogenase-related complex, HyfF-like integral membrane subunit	PF00374/IPR001501	100
		1	1	1	0	1	1	1	0	1	0	0	ehrL	Ech-hydrogenase-related complex, large subunit	PF00374/IPR001501	100
		1	1	1	0	1	1	1	0	1	0	0	ehrS	Ech-hydrogenase-related complex, small subunit	PF00374/IPR001501	100
Na(+)/H(+) antiporter		1	1	1	1	1	1	0	0	1	1	1	NhaD	NhaD family Na(+)/H(+) antiporter	COG1055	101
Type I CRIPSPR-Cas system		0	0	1	0	0	0	0	0	0	0	0	cas1	CRISP-associated protein Cas1	K15342	102
		0	0	1	0	0	0	0	0	0	1	0	cas2	CRISPR-associated protein Cas2	K09951	103
		0	0	1	0	0	0	0	0	0	1	0	cas3	CRISPR-associated endonuclease/helicase Cas3	K07012	104
		0	0	0	0	0	0	0	0	0	0	0	cas3''	CRISPR-associated endonuclease/helicase Cas3''	/	105
		0	0	1	0	0	0	0	0	0	0	0	cas4	CRISPR-associated exonuclease Cas4	K07464	106
		0	0	0	0	0	0	0	0	0	1	0	as4/cas1	CRISPR-associated exonuclease Cas4/Cas1	/	107
		0	0	1	0	0	0	0	0	0	0	0	cas5	CRISPR-associated exonuclease Cas5	/	108
		0	0	0	0	0	0	0	0	0	1	0	cas5/cas6	CRISPR-associated exonuclease Cas5/Cas6	/	109
		0	0	1	0	0	0	0	0	0	1	0	cas7	CRISPR-associated exonuclease Cas7	/	110
		0	0	1	0	0	0	0	0	0	0	0	cas8	CRISPR-associated exonuclease Cas8		111
		0	0	0	0	0	0	0	0	0	0	0	cas8c	CRISPR-associated exonuclease Cas8	K19117	112
		0	0	0	0	0	0	0	0	0	0	0	csx17	CRISPR-associated protein Csx17	/	113
Type III CRIPSPR-Cas system		0	0	1	0	0	0	0		0	1	0	csm1/cas10	CRISPR-associated protein Csm1 type III-A	K07016	114
		0	0	1	0	0	0	0	0	0	1	0	csm2	CRISPR-associated protein Csm2	K19138	115
		0	0	1	0	0	0	0	0	0	1	0	csm3	CRISPR-associated protein Csm3	K09002	116
		0	0	1	0	0	0	0	0	0	1	0	csm5	CRISPR-associated protein Csm5	K19140	117
		0	0	1	0	0	0	0	0	0	1	0	csm7	CRISPR-associated protein Csm7	/	118
		0	0	1	0	0	0	0	0	0	0	0	cmr2/cas10	CRISPR-associated protein Csm1 type III-B	K19076	119
		0	0	1	0	0	0	0	0	0	1	0	cmr3	CRISPR-associated protein Cmr3	K09127	120
		0	0	1	0	0	0	0	0	0	1	0	cmr4	CRISPR-associated protein Cmr4	K09000	121
		0	0	1	0	0	0	0	0	0	1	0	cmr5	CRISPR-associated protein Cmr5	K19141	122
		0	0	1	0	0	0	0	0	0	1	0	cmr6	CRISPR-associated protein Cmr6	K19142	123
Heat shock		1	1	1	1	1	1	0	1	1	1	1	cbpA	curved DNA-binding protein	COG2214	124
		1	1	1	1	1	1	1	1	1	1	1	hscB, HSCB, HSC20	molecular chaperone HscB	COG1076	125
		1	1	1	1	1	1	1	1	1	1	1	dnaJ, HSP40	molecular chaperone DnaJ	COG0484	126
		1	1	1	1	1	1	1	1	1	1	1	grpE	molecular chaperone GrpE	COG0576	127
		1	1	1	1	1	1	1	1	1	1	1	134	DnaK suppressor protein	COG1734	128
		1	1	1	1	1	1	1	1	1	1	1	dnaK	molecular chaperone DnaK	COG0443	129
		1	1	1	1	1	1	1	1	1	1	1	TraR/DksA family transcriptional regulator [Candidatus Nitrospira inopinata]	DnaK suppressor protein	K06204	130
		1	1	1	1	1	1	1	1	0	1	1	groEL	chaperonin GroEL	COG0459	131
		1	1	1	1	1	1	1	1	0	1	1	groES	chaperonin GroES	COG0234	132
		1	1	1	1	1	1	1	1	0	1	0	hslV	ATP-dependent protease HslV	COG0638	133
		1	1	1	1	1	1	1	1	1	1	1	hslU	ATP-dependent HslUV protease ATP-binding subunit HslU	COG1220	134
		1	1	1	1	1	1	1	1	1	1	1	clpB	ATP-dependent Clp protease ATP-binding subunit ClpB	COG0542	135
		1	1	1	1	1	1	1	1	1	1	1	clpC	Negative regulator of genetic competence ClpC/MecB	COG0542	136
		1	1	1	1	1	1	1	1	1	1	1	clpP, CLPP	ATP-dependent Clp protease, protease subunit	COG0740	137
		1	1	1	1	1	1	1	1	1	1	1	clpX	ATP-dependent Clp protease ATP-binding subunit ClpX	COG1219	138
		1	1	1	1	1	1	1	1	1	1	1	\	DNA repair protein homolog	COG1066	139
		1	1	1	1	1	1	1	1	1	1	1	sHSP, HSP20	molecular chaperone (small heat shock protein)	COG0071	140
RM system		0	0	1	0	0	0	1	1	1	1	1	\	restriction modification system	COG0732	\
Cofactors and vitamins	Coenzyme A synthesis	1	1	1	1	1	1	1	1	1	0	1	coaBC	phosphopantothenoylcysteine decarboxylase / phosphopantothenate---cysteine ligase	K13038	\
		1	1	1	1	1	1	1	1	1	1	1	coaD	pantetheine-phosphate adenylyltransferase	K00954	\
		1	1	1	1	0	1	1	1	1	1	1	coaE	dephospho-CoA kinase	K00859	\
		1	1	1	1	1	1	1	1	1	1	1	coaX	type III pantothenate kinase	K03525	\
		1	1	1	1	0	1	1	1	1	1	1	ilvC	ketol-acid reductoisomerase	K00053	\
		1	1	1	1	1	1	1	1	1	1	1	ilvD	dihydroxy-acid dehydratase	K01687	\
		1	1	1	1	1	1	1	1	1	1	1	ilvE	branched-chain amino acid aminotransferase	K00826	\
		1	1	1	1	1	1	1	1	0	1	1	panB	3-methyl-2-oxobutanoate hydroxymethyltransferase	K00606	\
		1	1	1	1	1	1	1	1	1	1	1	panC	pantoate--beta-alanine ligase	K01918	\
		1	1	1	1	1	1	1	1	1	0	1	panD	aspartate 1-decarboxylase	K01579	\
		1	1	1	1	1	1	1	1	1	1	1	panE	2-dehydropantoate 2-reductase	K00077	\
	Riboflavin synthesis	0	1	0	1	1	1	0	0	0	0	0	bluB	5,6-dimethylbenzimidazole synthase	K04719	\
		1	1	1	1	1	1	1	1	0	1	1	ribBA	3,4-dihydroxy 2-butanone 4-phosphate synthase	K14652	\
		1	1	1	1	1	1	1	1	0	1	1	ribH	6,7-dimethyl-8-ribityllumazine synthase	K00794	\
		1	1	1	1	1	1	1	1	1	1	1	ribE	riboflavin synthase	K00793	\
		1	1	1	1	1	1	1	1	1	1	1	ribD	diaminohydroxyphosphoribosylaminopyrimidine deaminase / 5-amino-6-(5-phosphoribosylamino)uracil reductase	K11752	\
		1	1	1	1	1	0	1	1	1	1	1	ribF	riboflavin kinase / FMN adenylyltransferase	K11753	\
	Folate synthesis	1	1	1	1	1	0	1	1	1	1	1	folP	dihydropteroate synthase	K00796	\
		1	1	1	1	1	1	1	1	1	1	1	folC	dihydrofolate synthase / folylpolyglutamate synthase	K11754	\
		0	0	0	0	0	0	0	0	1	0	0	folA	dihydrofolate reductase	K00287	\
		0	0	0	0	0	0	0	0	0	0	1	folB	7,8-dihydroneopterin aldolase/epimerase/oxygenase	K01633	\
		1	1	1	1	1	1	0	1	1	0	0	folE	GTP cyclohydrolase IB	K09007	\
		1	1	1	1	0	1	1	1	1	1	1	folK	2-amino-4-hydroxy-6-hydroxymethyldihydropteridine diphosphokinase	K00950	\
		1	1	0	1	1	1	1	1	1	1	1	pabB	aminodeoxychorismate synthase component I	K01665	\
	Cobalamin biosynthesis	1	1	1	1	1	0	1	1	1	1	1	cobA-hemD	uroporphyrinogen III methyltransferase / synthase	K13542	\
Oxidative phosphorylation	Complex I	1	1	1	1	1	1	1	1	1	1	1	nuoA	NADH-quinone oxidoreductase subunit A	K00330	\
		1	1	1	1	1	1	1	1	1	1	1	nuoB	NADH-quinone oxidoreductase subunit B	K00331	\
		1	1	1	1	1	1	1	1	1	1	1	nuoC	NADH-quinone oxidoreductase subunit C	K00332	\
		1	1	1	1	1	1	1	1	1	1	1	nuoD	NADH-quinone oxidoreductase subunit D	K00333	\
		1	1	0	0	1	1	1	1	1	1	1	nuoE	NADH-quinone oxidoreductase subunit E	K00334	\
		1	1	1	1	1	1	1	1	1	1	1	nuoF	NADH-quinone oxidoreductase subunit F	K00335	\
		0	0	0	1	1	1	1	1	1	0	0	nuoG	NADH-quinone oxidoreductase subunit G	K00336	\
		1	1	0	1	1	1	1	1	1	1	1	nuoH	NADH-quinone oxidoreductase subunit H	K00337	\
		1	1	1	1	1	1	1	1	1	1	1	nuoI	NADH-quinone oxidoreductase subunit I	K00338	\
		1	1	1	1	1	1	1	1	1	1	1	nuoJ	NADH-quinone oxidoreductase subunit J	K00339	\
		1	1	1	1	1	1	1	1	1	1	1	nuoK	NADH-quinone oxidoreductase subunit K	K00340	\
		1	1	1	1	1	1	1	1	1	1	1	nuoL	NADH-quinone oxidoreductase subunit L	K00341	\
		1	1	1	1	1	1	1	1	1	1	1	nuoM	NADH-quinone oxidoreductase subunit M	K00342	\
	Complex II	1	1	1	1	1	1	1	1	1	1	1	sdhA,frdA	succinate dehydrogenase / fumarate reductase, flavoprotein subunit	K00239	\
		1	1	0	1	0	1	1	1	1	1	1	sdhB,frdB	succinate dehydrogenase / fumarate reductase, iron-sulfur subunit	K00240	\
		1	1	0	1	0	1	1	1	1	1	1	sdhC,frdC	succinate dehydrogenase / fumarate reductase, cytochrome b subunit	K00241	\
	Complex III	1	1	0	1	1	1	1	1	1	1	1	CYTB,petB	ubiquinol-cytochrome c reductase cytochrome b subunit	K00412	\
	Complex IV	1	1	1	1	1	1	0	0	1	1	1	cydA	cytochrome bd ubiquinol oxidase subunit I	K00425	\
		1	1	1	1	1	1	0	0	0	1	1	cydB	cytochrome bd ubiquinol oxidase subunit II	K00426	\
	Complex V	1	1	1	1	1	1	1	1	1	1	1	ATPF1A, atpA	F-type H+/Na+-transporting ATPase subunit alpha	K02111	\
		1	1	1	1	1	1	1	1	1	1	1	ATPF1B, atpD	F-type H+/Na+-transporting ATPase subunit beta	K02112	\
		1	1	1	1	1	1	1	1	1	1	1	ATPF1E, atpC	F-type H+-transporting ATPase subunit epsilon	K02114	\
		1	1	1	1	1	1	1	1	1	1	1	ATPF1G, atpG	F-type H+-transporting ATPase subunit gamma	K02115	\
		1	1	1	1	1	1	1	1	1	1	1	ATPF1D, atpH	F-type H+-transporting ATPase subunit delta	K02113	\
		1	1	1	1	1	1	1	1	1	1	1	ATPF0A, atpB	F-type H+-transporting ATPase subunit a	K02108	\
		1	1	1	1	1	1	1	1	1	1	1	ATPF0B, atpF	F-type H+-transporting ATPase subunit b	K02109	\
		1	1	1	1	1	1	1	1	1	1	1	ATPF0C, atpE	F-type H+-transporting ATPase subunit c	K02110	\
	Blue Copper Proteins	1	0	1	1	0	1	0	0	0	0	0	mmcO	multicopper oxidase	K22552	\
Transporters	ABC transporters	1	1	1	1	1	1	1	1	1	1	1	ABC-2.A	ABC-2 type transport system ATP-binding protein	K01990	\
		1	1	1	1	1	1	1	1	1	1	1	ABC-2.P	ABC-2 type transport system permease protein	K01992	\
		1	1	1	1	1	1	1	1	1	1	1	ABC.CD.P	putative ABC transport system permease protein	K02004	\
		1	1	1	1	1	1	1	1	1	1	1	NRT, narK, nrtP, nasA	MFS transporter, NNP family, nitrate/nitrite transporter	K02575	\
		1	1	1	1	0	1	1	1	1	1	1	ttgB	RND efflux system, multidrug resistance protein	\	\
		1	1	0	0	0	0	0	1	0	0	0	ccmD	heme exporter protein D	K02196	\
		1	1	0	1	1	0	0	1	1	1	1	znuA	zinc transport system substrate-binding protein	K09815
		1	1	1	1	1	1	1	1	1	1	1	ilvE	branched-chain amino acid aminotransferase	K00826	\
		1	0	1	0	1	1	0	0	1	0	0	urtA	urea transport system substrate-binding protein	K11959	\
		1	0	1	1	1	1	0	0	1	0	1	urtB	urea transport system permease protein	K11960	\
		1	0	1	1	1	1	0	0	1	0	1	urtC	urea transport system permease protein	K11961	\
		1	0	1	1	1	1	0	0	1	0	1	urtD	urea transport system ATP-binding protein	K11962	\
		1	0	1	1	1	1	0	0	1	0	1	urtE	urea transport system ATP-binding protein	K11963	\
	Oligosaccharide, polyol and lipid transporters	1	1	1	0	0	0	0	0	0	0	0	msmX,msmK,malK	multiple sugar transport system ATP-binding protein	K10112	\
		1	1	1	0	0	0	0	0	0	0	0	ABC.GGU.A,gguA	multiple sugar transport system permease protein	K02025//K10548	\
	Metallic cation and iron-siderophore transporters	1	1	1	1	1	1	1	1	1	1	1	znuB	zinc transport system permease protein	K09816	\
		1	1	1	1	1	1	1	1	1	1	1	mntB	manganese transport system ATPase	K09820	\
		1	1	1	1	1	1	1	1	1	1	1	sitB	manganese/iron transport system ATP-binding protein	K11607	\
		1	1	1	1	1	1	1	1	1	1	1	fhuC	iron complex transport system ATP-binding protein	K02013	\
		1	1	1	1	1	1	0	1	1	1	0	fhuB	iron complex transport system permease protein	K02015	\
		1	1	1	1	1	1	1	1	1	1	1	fhuD	iron complex transport system substrate-binding protein	K02016	\
		1	1	1	1	1	1	0	0	0	1	1	modA	molybdate transport system substrate-binding protein	K02020	\
		1	1	1	1	1	1	0	0	0	1	1	modB	molybdate transport system permease protein	K02018	\
		1	1	1	1	0	0	0	0	0	1	1	modC	molybdate transport system ATP-binding protein	K02017	\
	Other transporters	1	0	0	1	0	0	0	0	0	0	1	TC.SULP	sulfate permease, SulP family	K03321	90
		0	0	0	0	0	0	0	1	0	0	0	tagG	teichoic acid transport system permease protein	K09692	\
		0	0	1	1	0	0	0	0	0	0	0	hlyB, cyaB	ATP-binding cassette, subfamily B, bacterial HlyB/CyaB	K11004	\
		0	0	1	0	0	0	0	1	0	0	0	ABC-2.LPSE.A	lipopolysaccharide transport system ATP-binding protein	K09691	\
		0	0	1	0	0	0	0	0	0	0	0	ABC-2.LPSE.P	lipopolysaccharide transport system permease protein	K09690	\
Oxidative stress		1	1	1	1	0	0	0	1	0	1	1	PRDX	peroxiredoxin	COG0450	\
		1	1	1	1	0	1	1	1	1	0	0	nrdH	glutaredoxin	COG0695	\
		1	1	1	1	1	1	1	1	1	1	1	E1.11.1.5	cytochrome-c peroxidase	COG1858	\
		1	1	1	1	1	1	1	1	1	1	1	\	thioredoxin-dependent peroxiredoxin	COG2077	\
		1	1	1	1	1	1	1	1	1	1	1	cld2	chlorite dismutase	COG3253	\
Purine Metabolism		1	1	1	1	1	1	1	1	0	1	1	purF	amidophosphoribosyltransferase	K00764	\
		1	1	1	1	1	1	1	1	1	1	1	purD	phosphoribosylamine---glycine ligase	K01945	\
		1	1	1	1	1	1	1	1	0	1	1	purL	phosphoribosylformylglycinamidine synthase	K01952	\
		1	1	1	1	1	1	1	1	1	1	1	purM	phosphoribosylformylglycinamidine cyclo-ligase	K01933	\
		1	1	1	1	1	1	1	1	1	1	1	purK	5-(carboxyamino)imidazole ribonucleotide synthase	K01589	\
		1	1	1	1	1	1	1	1	1	1	1	purE	5-(carboxyamino)imidazole ribonucleotide mutase	K01588	\
		1	1	1	1	1	1	1	1	0	1	1	purC	phosphoribosylaminoimidazole-succinocarboxamide synthase	K01923	\
		1	1	1	1	1	1	1	1	0	1	1	purB	adenylosuccinate lyase	K01756	\
		1	1	1	1	1	1	1	1	1	1	0	purH	phosphoribosylaminoimidazolecarboxamide formyltransferase / IMP cyclohydrolase	K00602	\
		1	1	1	1	1	1	1	1	1	1	1	purA	adenylosuccinate synthase	K01939	\
Pyrimidine Metabolism		1	1	1	1	1	1	1	1	1	1	1	carA, CPA1	carbamoyl-phosphate synthase small subunit	K01956	\
		1	1	1	1	1	1	0	1	1	0	1	pyrB	aspartate carbamoyltransferase catalytic subunit	K00609	\
		1	1	1	1	1	1	1	1	1	1	1	pyrC	dihydroorotase	K01465	\
		1	1	1	1	1	1	1	1	1	0	1	pyrD	dihydroorotate dehydrogenase (fumarate)	K00226	\
		1	1	1	1	1	1	1	1	1	1	1	pyrE	orotate phosphoribosyltransferase	K00762	\
		1	1	0	1	0	1	0	1	1	1	1	pyrF	orotidine-5'-phosphate decarboxylase	K01591	\
		1	1	1	1	1	1	1	1	1	0	1	pyrH	uridylate kinase	K09903	\
		1	1	1	1	1	1	1	1	1	1	1	ndk	nucleoside-diphosphate kinase	K00940	\
		1	1	1	1	1	1	1	1	1	1	1	pyrG	CTP synthase	K01937	\
		1	1	1	1	0	1	1	1	1	1	1	dcd	dCTP deaminase	K01494	\
		1	1	1	1	1	1	0	1	1	1	1	E1.17.4.1B, nrdB, nrdF	ribonucleoside-diphosphate reductase beta chain	K00526	\
		0	0	0	1	1	1	1	1	0	1	1	E3.1.3.5	5'-nucleotidase	K01081	\
Secretion system		1	1	1	1	1	1	1	1	1	1	1	SRP54, ffh	signal recognition particle subunit Srp54	K03106	\
		1	1	1	1	1	1	1	1	1	1	1	ftsY	fused signal recognition particle receptor	K03110	\
		1	1	0	1	1	0	1	1	1	1	0	secE	preprotein translocase subunit SecE	K03073	\
		0	1	1	1	1	0	1	1	1	1	1	secY	preprotein translocase subunit SecY	K03076	\
		1	1	1	1	1	1	1	1	1	1	1	secD	putative preprotein translocase subunit SecD	K03072	\
		1	1	1	1	1	1	1	1	1	1	1	secF	preprotein translocase subunit SecF	K03074	\
		1	1	1	1	1	1	0	1	1	1	1	ABC-2.TX	HlyD family secretion protein	K01993	\
		1	1	1	1	1	1	1	1	1	0	1	gspK	general secretion pathway protein K	K02460	\
		1	0	1	1	0	1	1	1	0	0	1	gspE	general secretion pathway protein E	K02454	\
		1	0	1	1	0	1	1	1	0	0	1	gspF	general secretion pathway protein F	K02455	\
		1	0	1	1	0	1	1	1	0	0	1	gspG	general secretion pathway protein G	K02456	\
Osmotic Stress		1	1	1	1	1	1	0	1	1	1	1	nhaA	Na+/H+ antiporters	K03316	\
		1	1	0	1	1	1	1	1	1	1	1	TC.SSS	solute:Na+ symporter, SSS family	K03307	\
		1	1	1	1	1	1	0	1	1	1	1	trkA	trk system potassium uptake protein	K03499	\
Membrane		1	1	1	1	1	1	1	1	1	1	1	lolA	outer membrane lipoprotein LolA	K03634	\
		1	1	1	1	1	1	1	1	1	1	1	lolC	lipoprotein-releasing system transmembrane subunit LolC	K09808	\
		1	1	1	1	1	1	1	1	1	1	1	ompA	major outer membrane protein	K03162	\
Repair	Base excision repair	0	0	0	0	0	0	0	0	1	0	0	nfo	deoxyribonuclease IV	K01151	\
		1	1	1	1	1	1	1	1	1	1	1	NTH	endonuclease III	K10773	\
		1	1	1	1	0	1	1	1	1	1	1	alkA	DNA-3-methyladenine glycosylase II	K01247	\
		1	1	1	1	1	1	1	1	1	1	1	mutY	A/G-specific adenine glycosylase	K03575	\
		1	1	1	1	1	1	1	1	0	1	1	mutM	formamidopyrimidine-DNA glycosylase	K10563	\
		1	1	0	1	0	1	1	1	1	1	1	ogt	methylated-DNA-[protein]-cysteine S-methyltransferas	K00567	\
		1	1	1	1	1	1	1	0	1	1	1	phrB	deoxyribodipyrimidine photo-lyase	K01669	\
	Mismatch repair	1	1	1	1	1	1	1	1	1	1	1	mutL	DNA mismatch repair protein MutL	K03572	\
		1	1	1	1	1	1	1	1	1	1	1	uvrd	DNA helicase II / ATP-dependent DNA helicase PcrA	K03657	\
	Oxidative damage repair	1	1	1	1	1	1	1	1	1	1	1	mutT	8-oxo-dGTP diphosphatase	K03574	\
	Nucleotide excision repair	1	1	0	1	1	1	1	1	1	1	1	uvrC	excinuclease ABC subunit C	K03703	\
		1	1	1	1	1	1	1	1	1	1	1	uvrB	excinuclease ABC subunit B	K03702	\
		1	1	1	1	1	1	1	1	1	1	1	uvrA	excinuclease ABC subunit A	K03701	\
		1	1	0	1	0	1	1	1	1	1	1	mfd	transcription-repair coupling factor (superfamily II helicase)	K03723	\
	DNA repair and recombination	1	1		1	1	1	1	1	1	1	1	xseB	exodeoxyribonuclease VII small subunit	K03602	\
		1	1	1	1	1	1	1	1	1	1	1	radA	DNA recombination protein RadA	K04485	\
		1	1	1	1	1	1	1	1	1	1	1	priA	primosomal protein N' (replication factor Y) (superfamily II helicase)	K04066	\
Homologous Recombination	Recombinase pathway	1	1	1	1	1	1	1	1	1	1	1	recA	recombinase pathways RecA	K03553	\
		1	1	1	1	1	1	1	1	1	0	1	recO	recombinase pathways RecO	K03584	\
		1	1	1	1	1	1	1	1	1	1	0	recR	recombinase pathways RecR	K06187	\
Motility	Chemotaxis	1	1	1	1	1	1	1	1	1	1	0	mcp	methyl-accepting chemotaxis protein	K03406	\
		0	0	0	0	0	0	0	1	0	1	0	pixJ	methyl-accepting chemotaxis protein PixJ	K11525	\
		1	1	1	1	1	1	1	1	1	1	1	cheZ	chemotaxis protein CheZ	K03414	\
		1	1	1	1	1	1	1	1	1	1	1	cheY	two-component system, chemotaxis family, chemotaxis protein CheY	K03413	\
		1	1	1	1	1	1	1	1	1	1	1	cheAW	two-component system, chemotaxis family, sensor kinase CheA	K03407	\
		1	1	1	1	0	1	1	0	1	0	1	cheB	two-component system, chemotaxis family, protein-glutamate methylesterase/glutaminase	K03412	\
		0	1	1	1	0	0	0	0	1	0	1	cheR	chemotaxis protein methyltransferase CheR	K00575	\
		1	1	1	1	1	1	1	1	1	1	1	cheW	purine-binding chemotaxis protein CheW	K03408	\
	Flagella	1	1	1	1	1	1	1	1	1	1	1	fliP	flagellar biosynthetic protein FliP	K02419	\
		1	1	1	1	1	1	1	1	1	1	1	flgI	flagellar P-ring protein FlgI	K02394	\
		1	1	1	1	1	0	1	1	1	1	1	fliO	flagellar biosynthetic protein FliO	K02418	\
		1	1	1	1	1	1	0	1	1	1	1	fliR	flagellar biosynthetic protein FliR	K02421	\
		1	1	1	0	1	0	、	1	1	1	1	fliE	flagellar hook-basal body complex protein FliE	K02408	\
		1	1	1	1	1	1	1	1	1	1	1	fliK	flagellar hook-length control protein FliK	K02414	\
		1	1	1	1	1	1	0	1	1	1	0	pilJ	twitching motility protein PilJ	K02660	\
		1	1	1	1	1	1	0	0	1	1	1	pilA	type IV pilus assembly protein PilA	K02650	\
		1	1	1	1	1	1	1	1	1	1	1	pilC	type IV pilus assembly protein PilC	K02653	\
		1	1	1	1	1	1	1	1	1	1	1	pilD	pppA; leader peptidase (prepilin peptidase) / N-methyltransferase	K02654	\
		1	1	1	1	1	1	1	1	1	1	1	pilM	type IV pilus assembly protein PilM	K02662	\
		1	1	1	1	1	1	1	1	1	1	1	pilT	twitching motility protein PilT	K02669	\
		1	1	0	1	1	1	0	1	0	1	0	cpaB	pilus assembly protein CpaB	K02279	\
		1	1	1	1	1	1	0	1	1	1	1	cpaC	pilus assembly protein CpaC	K02280	\
		0	1	1	0	0	0	0	0	1	0	0	cpaE	pilus assembly protein CpaE	K02282	\
		1	1	1	1	1	1	0	0	1	1	0	cpaF	pilus assembly protein CpaF	K02283	\
Propionate Breakdown	Methylcitrate cycle	1	1	1	1	1	1	0	1	1	1	1	prpD	2-methylcitrate dehydratase	K01720	\
		1	1	1	1	1	1	0	1	0	1	1	prpC	2-methylcitrate synthase	K01659	\
		1	1	1	1	1	1	0	1	0	1	1	prpB	methylisocitrate lyase	K03417	\
	Methylmalonyl	1	1	1	1	1	1	0	0	1	1	1	mut	Methylmalonyl-CoA mutase	K01847	\
		1	1	1	0	1	1	1	1	0	1	0	RP-L19, MRPL19, rplS	large subunit ribosomal protein L19	K02884	\
		1	1	1	1	1	1	1	1	1	1	1	rnz	ribonuclease Z	K00784	\
	Bacterial Sigma Factors	1	1	1	1	1	1	1	1	1	1	1	fliA	RNA polymerase sigma factor for flagellar operon FliA	K02405	\
		1	1	1	1	1	1	1	1	0	1	0	rpoS	RNA polymerase nonessential primary-like sigma factor	K03087	\
		1	1	1	1	1	1	1	1	0	1	1	rpoN	RNA polymerase sigma-54 factor	K03092	\
		1	1	1	1	1	1	1	0	1	1	1	marR	MarR family transcriptional regulator, multiple antibiotic resistance protein MarR	K03712	\
		1	1	1	1	1	1	1	1	1	1	1	rpoE	RNA polymerase sigma-70 factor, ECF subfamily	K03088	\
TRNA Modification		1	1	1	1	1	1	1	1	1	1	1	miaA	tRNA dimethylallyltransferase MiaA	K00791	\
		1	1	1	1	1	1	1	1	1	1	1	miaB	tRNA-2-methylthio-N6-dimethylallyladenosine synthase	K06168	\
		1	1	1	1	1	1	1	1	1	1	1	mnmG	tRNA uridine 5-carboxymethylaminomethyl modification enzyme	K03495	\
		1	1	1	0	1	1	1	0	0	1	1	rtcB	tRNA-splicing ligase RtcB	K14415	\
DNA uptake, Competence		1	1	1	1	1	1	1	1	1	1	1	comEA	competence protein ComEA	K02237	\
		1	1	1	1	1	1	1	1	1	1	1	comEC	competence protein ComEC	K02238	\
		1	1	1	1	1	1	1	1	1	1	1	dprA	DNA protecting protein DprA	\	\
Cell division		1	1	1	1	1	1	1	1	1	1	1	ftsA	cell division protein FtsA	K03590	\
		1	1	1	0	1	1	1	1	0	1	0	ftsE	cell division transport system ATP-binding protein	K09812	\
		1	1	1	1	1	1	1	1	1	1	1	ftsW	cell division protein FtsW	K03588	\
		1	1	1	0	1	1	1	1	0	1	0	ftsX	cell division protein FtsX	K09811	\
		1	1	1	1	1	1	1	1	1	1	1	ftsZ	cell division protein FtsZ	K03531	\
		1	1	0	1	1	1	1	1	1	1	1	zapA	cell division protein ZapA	K09888	\
		1	1	0	1	1	1	1	1	1	1	1	zapB	cell division protein ZapB	K09892	\
Polyamine biosynthesis		1	1	1	1	1	1	1	1	1	1	1	speB	agmatinase	K01480	\
Folding, sorting and degradation	RNA degradation	1	1	1	1	1	1	0	1	0	0	0	deaD, cshA	ATP-dependent RNA helicase DeaD	K05592	\
Signal transduction	Two-component system	1	1	1	1	1	1	1	0	0	0	0	htrA	serine protease Do	K04771	\
		0	0	0	1	1	1	0	0	0	0	0	uhpB	two-component system, NarL family, sensor histidine kinase UhpB聽	K07675	\
