# Supplementary material for: Hot spring distribution and survival mechanisms of thermophilic comammox Nitrospira
Source: ISME J. 2023 Apr 17;17(7):993–1003. doi: 10.1038/s41396-023-01409-w (PMC10284858; doi:10.1038/s41396-023-01409-w)
Supplement: Supplementary file 4 — Supplementary Dataset 3 [file 41396_2023_1409_MOESM4_ESM.xlsx]

## Sheet: 16S
Accession	Strain	Coverage	Identity	Sample description
LN885086.1	Nitrospira sp. ENR4 genome assembly NiCh1, chromosome : 1	1	0.9935	Hydrothermal subsursurface water
KM221443.1	Uncultured bacterium clone W1B-18 16S ribosomal RNA gene	0.97	0.9993	Hot springs at Tengchong geothermal fields, China
KP204488.1	Uncultured bacterium clone LMa-biof-bact_b12 16S ribosomal RNA gene	0.97	0.9933	Acidic geothermal area of Copahue in Neuquen, Argentina
FN687453.1	Uncultured bacteria partial 16S rRNA gene, clone c13	0.99	0.9752	Autothermal thermophilic aerobic digester (ATAD) systems for treating waste activated sludge
AF407702.1	Uncultured bacterium clone G19 16S ribosomal RNA gene	0.99	0.9745	Australia's Great Artesian Basin
FJ936733.1	Uncultured bacterium clone kab16 16S ribosomal RNA gene	0.97	0.9773	Volcano mud taken at the city Avachinsky on the islands Kamchatka
FJ936775.1	Uncultured bacterium clone kab58 16S ribosomal RNA gene	0.97	0.976	Volcano mud taken at the city Avachinsky on the islands Kamchatka
KC437362.1	Uncultured Nitrospirae bacterium clone FWS-B26 16S ribosomal RNA gene	0.97	0.9753	Hot spring
EU084880.1	Uncultured Nitrospira sp. clone Moscow 16S ribosomal RNA gene	0.97	0.9753	Internal corrosion deposits of a heating system steel pipeline
FR846897.1	Uncultured bacterium partial 16S rRNA gene, clone FG34B-1	0.91	0.9914	Subsurface thermal spring
FJ936779.1	Uncultured bacterium clone kab62 16S ribosomal RNA gene	0.97	0.9693	Volcano mud taken at the city Avachinsky on the islands Kamchatka
KX097238.1	Uncultured bacterium clone S16-1_82 16S ribosomal RNA gene	0.97	0.9686	Deep-sea sediment
FJ936879.1	Uncultured bacterium clone kab162 16S ribosomal RNA gene	0.97	0.9686	Volcano mud taken at the city Avachinsky on the islands Kamchatka

## Sheet: amoA
Accession	Taxanomy	Coverage	Identity	Sample description
WP_062484767.1	Candidatus Nitrospira inopinata	1	0.9929	Hydrothermal subsursurface water
MCA1957166.1	Nitrospira sp.	1	0.9751	India: Khirganga hotspring, Himachal Pradesh, Northern Hiamayas
