# Supplementary material for: Hot spring distribution and survival mechanisms of thermophilic comammox Nitrospira
Source: ISME J. 2023 Apr 17;17(7):993–1003. doi: 10.1038/s41396-023-01409-w (PMC10284858; doi:10.1038/s41396-023-01409-w)
Supplement: Supplementary file 5 — Supplementary Dataset 4 [file 41396_2023_1409_MOESM5_ESM.xlsx]

## Sheet: 12 thermal + 18 non-thermal
Thermal habitat	GC %	OGT ℃
DGJ01_4_Bin137	57.9424	39.06
DGJ02_3_Bin65	57.7236	38.77
JZ-3_Bin7	58.9078	37.37
JZ-4_Bin17	59.3113	36.52
JZ-4_Bin198	58.9819	37.43
JZ-4_Bin299	59.1177	37.45
QZM_B4_2_Bin429	55.4831	41.91
QZM_B4_3_Bin89	58.5098	39.26
SRBZ-2_Bin184	58.9469	37.24
SRBZ-2_Bin320	57.4367	42.19
SZTDM-2_Bin289	57.1315	42.27
Nitrospira inopinata ENR4	59.2312	37.23
Non-thermal habitat	GC %	OGT ℃
Ca.Nitrospira nitrosa	54.8049	28.39
Ca. Nitrospira nitrificans	56.5923	31.15
Nitrospira sp. SG-bin2	56.7733	29.11
Nitrospira sp. ST-bin4	57.016	30.63
Nitrospira sp. UW-LDO-01	54.9292	29.88
Nitrospira sp. UBA2082	57.8933	31.32
Nitrospira sp. UBA5702	55.0192	29.26
Nitrospira sp. UBA5698	55.0606	29.42
Nitrospira sp. CG24B	55.2784	31.06
Nitrospira sp. RSF9	54.9594	28.97
Nitrospira sp. RSF5	55.1794	29.23
Nitrospira sp. RSF12	55.1452	30.05
Nitrospira sp. RSF1	55.24	28.53
Nitrospira sp. RCA	56.8311	32.73
Nitrospira sp. MAG_237	54.8327	29.42
Nitrospira sp. RBC044	54.6723	28.93
Nitrospira sp. RBC001	54.8664	30.19
Nitrospira sp. RBC100	55.1908	29.45

## Sheet: Sheet2
DGJ01_4_Bin137
DGJ02_3_Bin65
JZ-3_Bin7
JZ-4_Bin17
JZ-4_Bin198
JZ-4_Bin299
QZM_B4_2_Bin429
QZM_B4_3_Bin89
SRBZ-2_Bin184
SRBZ-2_Bin320
SZTDM-2_Bin289
